# Supplementary material for: A Scoping Review of Primary Breast Cancer Risk Reduction Strategies in East and Southeast Asia
Source: Cancers (Basel). 2025 Jan 7;17(2):168. doi: 10.3390/cancers17020168 (PMC11763974; doi:10.3390/cancers17020168)
Supplement: Supplementary file 1 [file cancers-17-00168-s001.zip]

Archive with 1 entries (1 files):
- cancers-3357820-supplementary.pdf
